# Supplementary material for: Sodium-Calcium Exchanger 2: A Pivotal Role in Oxaliplatin Induced Peripheral Neurotoxicity and Axonal Damage?
Source: Int J Mol Sci. 2022 Sep 2;23(17):10063. doi: 10.3390/ijms231710063 (PMC9456447; doi:10.3390/ijms231710063)
Supplement: Supplementary file 1 [file ijms-23-10063-s001.zip]

Archive with 1 entries (1 files):
- ijms-1885185-supplementary.pdf
